# Supplementary material for: Personalized breast cancer onset prediction from lifestyle and health history information
Source: PLoS One. 2022 Dec 19;17(12):e0279174. doi: 10.1371/journal.pone.0279174 (PMC9762602; doi:10.1371/journal.pone.0279174)
Supplement: S3 Table — (XLSX) [file pone.0279174.s008.xlsx]

## Sheet: Table S3
Table S3. Comparison of various combinations (3 × 5 × 9 = 135) of imputation methods, feature selection methods, and ISD models. L1-Hinge Loss is abbreviated as L1 and C-index as CI due to space constraints. The red highlights indicate the non-calibrated models, and the bold text indicates the best model. The results are presented as average value ± standard derivation.
		CoxPH		CoxNet		RSF		AFT		CW-GBCM		GBCM		DeepHit		DSM		MTLR
		L1	CI	L1	CI	L1	CI	L1	CI	L1	CI	L1	CI	L1	CI	L1	CI	L1	CI
All Features	MVI	89.034 ± 4.547	0.577 ± 0.024	77.653 ± 0.707	0.605 ± 0.012	82.872 ± 6.588	0.547 ± 0.042	86.119 ± 4.564	0.577 ± 0.024	77.122 ± 0.879	0.605 ± 0.012	77.943 ± 1.025	0.588 ± 0.019	3.863 ± 0.019	0.535 ± 0.049	77.158 ± 5.833	0.555 ± 0.022	7.238 ± 0.967	0.574 ± 0.010
	KNN	101.559 ± 6.467	0.585 ± 0.019	77.653 ± 0.707	0.605 ± 0.012	77.553 ± 6.795	0.549 ± 0.054	85.463 ± 4.096	0.585 ± 0.019	77.122 ± 0.879	0.605 ± 0.012	78.051 ± 1.004	0.585 ± 0.020	3.877 ± 0.025	0.553 ± 0.042	74.127 ± 4.161	0.556 ± 0.033	7.258 ± 0.948	0.573 ± 0.016
	MICE	103.521 ± 8.392	0.580 ± 0.020	77.653 ± 0.707	0.605 ± 0.012	80.148 ± 8.991	0.544 ± 0.047	85.929 ± 3.849	0.580 ± 0.021	77.122 ± 0.879	0.605 ± 0.012	77.987 ± 0.987	0.588 ± 0.016	3.865 ± 0.021	0.526 ± 0.025	77.943 ± 4.882	0.558 ± 0.017	7.292 ± 0.973	0.567 ± 0.010
Univariate Cox	MVI	79.641 ± 2.233	0.607 ± 0.015	77.653 ± 0.707	0.605 ± 0.012	129.222 ± 19.180	0.524 ± 0.019	76.501 ± 2.120	0.607 ± 0.015	77.122 ± 0.879	0.605 ± 0.012	78.005 ± 0.830	0.582 ± 0.023	3.842 ± 0.018	0.564 ± 0.016	77.066 ± 2.167	0.587 ± 0.032	8.112 ± 1.096	0.601 ± 0.009
	KNN	79.952 ± 2.481	0.604 ± 0.019	77.653 ± 0.707	0.605 ± 0.012	119.206 ± 17.066	0.533 ± 0.019	76.811 ± 2.460	0.604 ± 0.019	77.122 ± 0.879	0.605 ± 0.012	78.128 ± 0.873	0.579 ± 0.021	3.842 ± 0.018	0.570 ± 0.019	76.611 ± 2.987	0.582 ± 0.043	7.656 ± 1.285	0.597 ± 0.014
	MICE	79.843 ± 2.043	0.608 ± 0.013	77.653 ± 0.707	0.605 ± 0.012	128.033 ± 7.005	0.542 ± 0.025	76.515 ± 1.876	0.608 ± 0.013	77.122 ± 0.879	0.605 ± 0.012	77.876 ± 0.810	0.587 ± 0.013	3.842 ± 0.018	0.579 ± 0.027	77.167 ± 1.711	0.600 ± 0.012	7.821 ± 1.567	0.604 ± 0.011
Multivariate Cox	MVI	80.308 ± 2.642	0.602 ± 0.013	77.653 ± 0.707	0.605 ± 0.012	119.952 ± 18.231	0.525 ± 0.017	77.332 ± 2.812	0.602 ± 0.013	77.122 ± 0.879	0.605 ± 0.012	77.881 ± 0.689	0.581 ± 0.024	3.841 ± 0.018	0.578 ± 0.012	81.569 ± 2.276v	0.602 ± 0.014	7.557 ± 1.633	0.605 ± 0.012
	KNN	80.631 ± 2.914	0.600 ± 0.015	77.653 ± 0.707	0.605 ± 0.012	119.266 ± 18.882	0.518 ± 0.016	77.651 ± 3.060	0.600 ± 0.015	77.122 ± 0.879	0.605 ± 0.012	77.879 ± 0.719	0.585 ± 0.022	3.841 ± 0.018	0.579 ± 0.015	80.405 ± 4.914	0.598 ± 0.015	7.567 ± 1.635	0.602 ± 0.015
	MICE	80.286 ± 2.523	0.602 ± 0.013	77.653 ± 0.707	0.605 ± 0.012	125.086 ± 16.731	0.516 ± 0.017	77.261 ± 2.594	0.602 ± 0.012	77.122 ± 0.879	0.605 ± 0.012	77.763 ± 0.738	0.586 ± 0.014	3.841 ± 0.018	0.583 ± 0.015	80.887 ± 5.356	0.601 ± 0.018	7.173 ± 1.341	0.603 ± 0.015
RFE	MVI	80.845 ± 0.834	0.519 ± 0.030	79.457 ± 0.676	0.500 ± 0.000	106.523 ± 8.737	0.516 ± 0.027	77.419 ± 0.547	0.519 ± 0.030	79.472 ± 0.790	0.507 ± 0.052	79.933 ± 0.797	0.511 ± 0.031	3.843 ± 0.018	0.523 ± 0.027	79.232 ± 2.501	0.506 ± 0.037	7.686 ± 0.909	0.513 ± 0.020
	KNN	80.956 ± 1.761	0.547 ± 0.027	79.457 ± 0.676	0.500 ± 0.000	109.727 ± 5.186	0.525 ± 0.035	77.374 ± 2.082	0.547 ± 0.027	79.266 ± 0.489	0.536 ± 0.038	79.770 ± 0.508	0.522 ± 0.034	3.843 ± 0.018	0.525 ± 0.023	78.429 ± 4.766	0.533 ± 0.019	7.576 ± 0.905	0.519 ± 0.021
	MICE	81.688 ± 1.650	0.511 ± 0.017	79.457 ± 0.676	0.500 ± 0.000	98.819 ± 5.604	0.517 ± 0.029	77.136 ± 0.564	0.511 ± 0.016	79.477 ± 0.798	0.522 ± 0.028	79.613 ± 0.852	0.544 ± 0.017	3.843 ± 0.018	0.510 ± 0.015	77.616 ± 2.926	0.548 ± 0.007	7.725 ± 0.871	0.490 ± 0.014
mRMR	MVI	80.985 ± 2.039	0.534 ± 0.037	79.457 ± 0.676	0.500 ± 0.000	103.764 ± 5.735	0.495 ± 0.029	77.445 ± 2.022	0.534 ± 0.037	79.403 ± 0.667	0.521 ± 0.023	79.508 ± 0.792	0.519 ± 0.051	3.844 ± 0.018	0.495 ± 0.025	77.842 ± 3.700	0.522 ± 0.048	7.492 ± 0.483	0.531 ± 0.037
	KNN	79.459 ± 2.154	0.558 ± 0.029	79.457 ± 0.676	0.500 ± 0.000	100.723 ± 3.834	0.500 ± 0.025	76.059 ± 2.239	0.559 ± 0.030	79.298 ± 0.867	0.530 ± 0.037	79.531 ± 1.039	0.532 ± 0.037	3.843 ± 0.018	0.513 ± 0.057	79.180 ± 2.644	0.542 ± 0.032	7.292 ± 0.517	0.560 ± 0.026
	MICE	81.327 ± 1.592	0.547 ± 0.033	79.457 ± 0.676	0.500 ± 0.000	96.829 ± 4.168	0.526 ± 0.024	77.973 ± 1.919	0.547 ± 0.032	78.715 ± 1.151	0.552 ± 0.041	79.321 ± 0.794	0.538 ± 0.024	3.843 ± 0.018	0.527 ± 0.016	79.413 ± 4.737	0.546 ± 0.026	7.780 ± 0.927	0.534 ± 0.038
