# Supplementary material for: Personalized breast cancer onset prediction from lifestyle and health history information
Source: PLoS One. 2022 Dec 19;17(12):e0279174. doi: 10.1371/journal.pone.0279174 (PMC9762602; doi:10.1371/journal.pone.0279174)
Supplement: S4 Table — (XLSX) [file pone.0279174.s009.xlsx]

## Sheet: Table4
Table S4. Feature Name Dictionary
ATP-BCa Feature Name	Plain Feature Name	Definition	Type	Values
BLINE_AGE_AT_BASELINE	Age	How old the participant was at baseline	Intrinsic	Numerical
BLINE_RURAL_URBAN	Rural or urban	Participant's residence: Rural or Urban location	Actionable	Bool
CDHQ1_ADDED_SUGARS_MYP	Added sugars consumption	Average daily teaspoon equivalents of added sugar based on USDA’s MyPyramid (MYP). Includes all sugars used as ingredients in processed and prepared foods, such as breads, cakes, and other grain desserts, soft drinks, jams and jellies, candies, ice-cream.	Actionable	Numerical
CDHQ1_ALCOHOL_MYP	Alcohol consumption	Average total number of daily drinks of alcohol based on USDA’s MyPyramid (MYP). Includes beer, wine, distilled spirits.	Actionable	Numerical
CDHQ1_BETA_CAROTENE_SPL	Beta Carotene intake	Beta Carotene intake from supplements	Actionable	Numerical
CDHQ1_CALCIUM_SPL	Calcium intake	Calcium intake from supplements	Actionable	Numerical
CDHQ1_CHEESE_MYP	Cheese consumption	Average number of daily cup equivalents of cheese based on USDA's MyPyramid (MYP). Includes cottage cheese, ricotta cheese, regular cheese, low-fat cheese, nonfat cheese, cheese sauce, cream cheese, pasta/ meat/ fish sauce, lasagna/ ravioli/ shells, macaroni and cheese, pizza, mexican mixtures	Actionable	Numerical
CDHQ1_CIT_MEL_BER_MYP	Citrus, melon, berry consumption	Average number of daily cup equivalents of citrus fruits, melons, berries, and their juices based on USDA's MyPyramid (MYP). Includes oranges, tangelo, grapefruit, cantaloupe, other melon, strawberries, fruit salad, orange/ grapefruit juice, other juice, fruit drinks, crisps, cobblers, fruit pies, fruit yogurt.	Actionable	Numerical
CDHQ1_COPPER_SPL	Copper intake	Copper intake from supplements	Actionable	Numerical
CDHQ1_DARK_GREEN_VEG_MYP	Dark green vegetable consumption	Average number of daily cup equivalents of dark-green vegetables based on USDA's MyPyramid (MYP). Includes lettuce, spinach, greens, broccoli, beef and chicken mixtures, soups.	Actionable	Numerical
CDHQ1_DISC_FAT_OIL_MYP	Discretionary oil consumption	Average grams of daily discretionary oil fat based on USDA’s MyPyramid (MYP). Discretionary fat is the excess fat from foods. Includes fat from foods such as fish and nuts.	Actionable	Numerical
CDHQ1_DISC_FAT_SOLID_MYP	Discretionary solid fat consumption	Average grams of daily discretionary solid fat based on USDA’s MyPyramid (MYP). Discretionary fat is the excess fat from foods. Includes fat from foods such as whole milk, cheese, sausage.	Actionable	Numerical
CDHQ1_EGGS_MYP	Eggs consumption	Average daily ounce equivalents of lean meat from eggs based on USDA's MyPyramid (MYP). Includes eggs, egg whites, egg substitutes, egg salad, puddings/ custards, cream pies, pecan pie, pumpkin/ sweet potato pies, lasagna, ravioli, shells, egg rolls, potato salad.	Actionable	Numerical
CDHQ1_FISH_HI_MYP	Fish with high Omega-3 consumption	Average daily ounce equivalents of cooked lean meat from fish and other seafood high in omega-3 based on USDA's MyPyramid (MYP).	Actionable	Numerical
CDHQ1_FISH_LO_MYP	Fish with low Omega-3 consumption	Average daily ounce equivalents of cooked lean meat from fish, other seafood low in omega-3 based on USDA's MyPyramid (MYP).	Actionable	Numerical
CDHQ1_FOLIC_ACID_SPL	Folic acid intake	Folic acid intake from supplements	Actionable	Numerical
CDHQ1_FRANKS_LUNCHEON_MYP	Franks, sausages, luncheon meats consumption	Average daily ounce equivalents of cooked lean meat from franks, sausages, luncheon meats based on USDA's MyPyramid (MYP). Includes sausage, turkey/ low-fat sausage, hot dogs, liverwurst, cold cuts, pizza with meat.	Actionable	Numerical
CDHQ1_FRUITANDVEG2_DERV	Fruit and vegetable consumption	Fruit and vegetable consumption including only fruit juice and vegetable juice	Actionable	Numerical
CDHQ1_HEI_2005_DERV	Healthy Eating Index (2005)	The Healthy Eating Index 2005 was based on the 2005 US Dietary Guidelines for Americans and adapted to align with Canada’s Food guide.	Actionable	Numerical
CDHQ1_IRON_SPL	Iron intake	Iron intake from supplements	Actionable	Numerical
CDHQ1_LEAN_MEAT_MYP	Cooked lean meat consumption	Total average daily ounce equivalents of cooked lean meat based on USDA's MyPyramid (MYP). Includes beef, pork, veal, lamb, game + organ meats + franks and luncheon meats + poultry + fish and seafood MYP food groups	Actionable	Numerical
CDHQ1_LEGUMES_MYP	Cooked dry beans and peas (legumes) consumption	Average number of daily cup equivalents of cooked dry beans and peas (legumes) based on USDA's MyPyramid (MYP). Includes beans, chili, tofu, soy meats, soups, mexican mixtures. *Note: Legumes can be counted in EITHER the total vegetable OR the total lean meat (and beans) group. If counted as vegetables: 1 cup cooked beans and peas = 1 cup equivalent of vegetables. If counted as ounce equivalents …	Actionable	Numerical
CDHQ1_MAGNESIUM_SPL	Magnesium intake	Magnesium intake from supplements	Actionable	Numerical
CDHQ1_MEAT_MYP	Beef, pork, veal, lamb, game consumption	Average daily ounce equivalents of cooked lean meat from beef, pork, veal, lamb, and game based on USDA's MyPyramid (MYP). Includes veal, venison, lamb, beef steak, beef roast, roast beef, beef stew/ pot pies/ mixtures, beef burgers, ground beef, meatballs, beef loafs/ mixtures, ham, pork, bacon, short ribs / spareribs, cold cuts, soups, meat/ fish pasta sauce, lasagna/ ravioli/ shells, pizza wit…	Actionable	Numerical
CDHQ1_MILK_MYP	Milk consumption	Average number of daily cup equivalents of milk based on USDA's MyPyramid (MYP). Includes whole milk, 2% milk, 1% milk, nonfat/ skim milk, cream, half and half, evaporated milk, condensed milk, milkshake, liquid meal replacement, cheese sauce, white sauce, whipped cream, ice cream, ice milk, frozen yogurts/ ices/ sorbets, puddings/ custards, cream soups, cream pies.	Actionable	Numerical
CDHQ1_NIACIN_SPL	Niacin intake	Niacin intake from supplements	Actionable	Numerical
CDHQ1_NON_WHOLE_GRAIN_MYP	Non-whole grain consumption	Average number of daily ounce equivalents of non-whole grains based on USDA's MyPyramid (MYP). Includes english muffins, bagels, white bread/rolls, croissants, crackers, stuffing/ dumplings, cornbread/muffins, biscuits, donuts, sweet rolls, danish, pop tarts, muffins/dessert breads, cookies, brownies, cake, cheesecake, pies, crisps, cobblers, potato/corn chips, pretzels, pancakes, waffles, french…	Actionable	Numerical
CDHQ1_NUTS_SEEDS_MYP	Nuts and seeds consumption	Average daily ounce equivalents of lean meat from nuts and seeds based on USDA's MyPyramid (MYP). Includes nuts and seeds, nut and seed butters, granola bars, meal replacement bars, cereals, pecan pie.	Actionable	Numerical
CDHQ1_ORANGE_VEG_MYP	Orange vegetable consumption	Average number of daily cup equivalents of orange vegetables based USDA's MyPyramid (MYP). Includes pumpkin, sweet potato, carrots, beef and chicken mixtures, soups.	Actionable	Numerical
CDHQ1_ORGAN_MEATS_MYP	Organ meats consumption	Average daily ounce equivalents of cooked lean meat from organ meats based on USDA's MyPyramid (MYP). Includes liver, liverwurst.	Actionable	Numerical
CDHQ1_OTHER_FRUIT_MYP	Other fruit consumption	Average number of daily cup equivalents of other fruits and their juices based on USDA's MyPyramid (MYP). Includes apples, apple sauce, pears, peaches, nectarines, plums, avocado/ guacamole, bananas, plantains, grapes, dried fruit, apricots, fruit salad, other juice, fruit drinks, crisps, cobbles, fruit pies.	Actionable	Numerical
CDHQ1_OTHER_STARCHY_VEG_MYP	Other starchy vegetable consumption	Average number of daily cup equivalents of other starchy vegetables based on USDA's MyPyramid (MYP). Includes beans, peas, corn, beef and chicken mixtures.	Actionable	Numerical
CDHQ1_OTHER_VEG_MYP	Other vegetable consumption	Average number of daily cup equivalents of other vegetables, not including dark-green, orange, white potatoes, other starchy vegetables, tomatoes, or legumes, based on USDA's MyPyramid (MYP). Includes string beans, cabbage/ sauerkraut, coleslaw, peas, cauliflower, Brussels sprouts, peppers, onions, olives, tomato salsa, pickled vegetables, lettuce/ greens, potato salad, chili, mexican mixtures, e…	Actionable	Numerical
CDHQ1_POTATO_MYP	White potato consumption	Average number of daily cup equivalents of white potatoes based on USDA's MyPyramid (MYP). Includes white potatoes, fried potatoes, potato salads, potato chips, stuffing/ dumplings, soups, beef and chicken mixtures.	Actionable	Numerical
CDHQ1_POULTRY_MYP	Chicken, poultry, other poultry consumption	Average daily ounce equivalents of cooked lean meat from chicken, poultry, and other poultry based on USDA's MyPyramid (MYP). Includes chicken, turkey, chicken mixtures, bacon, soups, mexican mixtures.	Actionable	Numerical
CDHQ1_RIBOFLAVIN_SPL	Riboflavin intake	Riboflavin intake from supplements	Actionable	Numerical
CDHQ1_SELENIUM_SPL	Selenium intake	Selenium intake from supplements	Actionable	Numerical
CDHQ1_SOY_MYP	Soy products consumption	Average daily ounce equivalents of lean meat from soy products based on USDA's MyPyramid (MYP). Includes soy beverage, liquid meal replacement, tofu, soy meats.	Actionable	Numerical
CDHQ1_THIAMIN_SPL	Thiamin intake	Thiamin intake from supplements	Actionable	Numerical
CDHQ1_TOMATO_MYP	Tomato consumption	Average number of daily cup equivalents of tomatoes based on USDA's MyPyramid (MYP). Includes tomatoes, tomato salsa, tomato catsup, tomato/ vegetable juice, beef and chicken mixtures, soups, pasta/ meat/ fish sauce, lasagna/ ravioli/ shells, pizza, mexican mixtures.	Actionable	Numerical
CDHQ1_TOTAL_DAIRY_MYP	Dairy group consumption	Total average number of daily cup equivalents from the dairy group based on USDA's MyPyramid (MYP). Includes milk + yogurt + cheese MYP food groups.	Actionable	Numerical
CDHQ1_TOTAL_FRUIT_MYP	Total fruit consumption	Total average number of daily cup equivalents from the fruit group based on USDA's MyPyramid (MYP). Includes citrus fruits, melons, and berries + other fruit FGP food groups.	Actionable	Numerical
CDHQ1_TOTAL_GRAIN_MYP	Total grain consumption	Total average number of daily ounce equivalents from the grains group based on USDA's MyPyramid (MYP). Includes whole grains + non-whole grain MYP food groups.	Actionable	Numerical
CDHQ1_TOTAL_VEG_MYP	Total vegetable consumption	Total average number of daily cup equivalents from the vegetables group based on USDA's MyPyramid (MYP). Includes dark green vegetables + orange vegetables + potato + other starchy vegetables + tomato + other vegetables MYP foods groups. *Note: does not include cup equivalents from legumes.	Actionable	Numerical
CDHQ1_VITAMIN_A_IU_SPL	Vitamin A intake IU	Vitamin A intake from supplements in international units	Actionable	Numerical
CDHQ1_VITAMIN_A_RE_SPL	Vitamin A intake RE (retinol)	Vitamin A intake from supplements in retinol equivalents	Actionable	Numerical
CDHQ1_VITAMIN_B12_SPL	Vitamin B12 intake	Vitamin B12 intake from supplements	Actionable	Numerical
CDHQ1_VITAMIN_B6_SPL	Vitamin B6 intake	Vitamin B6 intake from supplements	Actionable	Numerical
CDHQ1_VITAMIN_C_SPL	Vitamin C intake	Vitamin C intake from supplements	Actionable	Numerical
CDHQ1_VITAMIN_D_SPL	Vitamin D intake	Vitamin D intake from supplements in mcg	Actionable	Numerical
CDHQ1_VITAMIN_E_SPL	Vitamin E intake	Vitamin E intake from supplements	Actionable	Numerical
CDHQ1_WHOLE_GRAIN_MYP	Whole grain consumption	Average number of daily ounce equivalents of whole grains based on USDA's MyPyramid (MYP). Includes rice milk, whole grain bread/rolls, granola bars, potato/corn chips, popcorn, meal replacement bars, hot breakfast cereals, RTE breakfast cereals, rice/grains, mexican mixtures.	Actionable	Numerical
CDHQ1_YOGURT_MYP	Yogurt consumption	Average number of daily cup equivalents of yogurt based USDA's MyPyramid (MYP). Includes yogurt.	Actionable	Numerical
CDHQ1_ZINC_SPL	Zinc intake	Zinc intake from supplements	Actionable	Numerical
Censored	Event/censor indicator	Event/censor indicator: 1 means event happend; 0 means censored.		Bool
HLQ_ABDOMEN	Abdomen circumference	Participant's circumference of the abdomen, self-measured one inch above the belly button	Intrinsic	Numerical
HLQ_Affectionate_Support_Index	Affectionate Support Index	The affectionate support index was calculated using questions HLQ_SPT_6, HLQ_SPT_20, HLQ_SPT_10 where higher scores are indicative of higher levels of affectionate support	Actionable	Numerical
HLQ_BMI	BMI	Participant's BMI	Intrinsic	Numerical
hlq_chrocondition	Chronic health condition	Chronic health condition defined as participantn reported having any one of chronic demical conditions; otherwise 'no'	Intrinsic	Bool
hlq_education_status	Education level	Participant's highest level of finished education	Actionable	ContinuesCategory
HLQ_Emotional_Support_Index	Emotional Support Index	The emotional support index was calculated using questions HLQ_SPT_3, HLQ_SPT_4, HLQ_SPT_8, HLQ_SPT_9, HLQ_SPT_13, HLQ_SPT_16, HLQ_SPT_17, HLQ_SPT_19 where higher scores are indicative of higher levels of emotional support	Actionable	Numerical
hlq_fdrcancer	Family history of cancer	First-degree family history of cancer defined as any one of father, mother, brother, sister, son, daughter of the participant had been diagnosed with cancer; otherwise 'no'	Intrinsic	Bool
HLQ_FRH_1	Age of first menstrual period	Female participants only: How old were you when you had your first menstrual period?	Intrinsic	ContinuesCategory
HLQ_FRH_11	Age completed first birth	Female participants only: How old were you when you completed your first pregnancy that lasted 20 weeks or more?	Intrinsic	Numerical
HLQ_FRH_12	Breast feed	Female participants only: Did you breast feed or nurse any children for at least one month?	Intrinsic	Bool
HLQ_FRH_14	Breast feed first age	Female participants only: How old were you when you first breast fed a child for at least one month?	Intrinsic	ContinuesCategory
HLQ_FRH_15	Breast feed total months	Female participants only: Thinking about all the children you breast fed, how many months in total did you breast feed?	Intrinsic	ContinuesCategory
HLQ_FRH_18	Birth control	Female participants only: Have you ever taken birth control pills for any reason? (Do not include birth control pills prescribed for menopause)	Intrinsic	Bool
HLQ_FRH_19	Birth control age	Female participants only: How old were you when you first started taking birth control pills?	Intrinsic	ContinuesCategory
HLQ_FRH_2	Age at regular periods	Female participants only: How old were you when your periods first became regular?	Intrinsic	ContinuesCategory
HLQ_FRH_20	Birth control length	Female participants only: In total, how long have you taken birth control pills, other than for menopause? (Please round to the nearest year.)	Intrinsic	ContinuesCategory
HLQ_FRH_25	Hormones usage history	Female participants only: In total, how long have you taken female hormones? (Round to the nearest year)	Intrinsic	ContinuesCategory
HLQ_FRH_3	Ovaries removed	Female participants only: Did you ever have an operation to have both of your ovaries removed?	Intrinsic	Bool
HLQ_FRH_5	Hysterectomy	Female participants only: Did you ever have a hysterectomy? (An operation to have your uterus or womb removed)	Intrinsic	Bool
HLQ_FRH_7_a	Ever been pregnant	Female participants only: Have you ever been pregnant?	Intrinsic	Bool
HLQ_FRH_8	Number of pregnancies	Female participants only: How many times have you been pregnant?	Intrinsic	Numerical
HLQ_HEIGHT	Height	Participant's average self-measured height	Intrinsic	Numerical
HLQ_HIP	Hip circumference	Participant's average self-measured circumference of the largest portion of the hip	Intrinsic	Numerical
hlq_houseincome_status	Household income	Participant's approximate total household income before taxes last year	Actionable	ContinuesCategory
HLQ_HRT_USE	HRT	Hormones Replacement Therapy Use	Intrinsic	Bool
hlq_mammogram	Mammogram	Femail participant's mammogram status	Actionable	Bool
hlq_marital_status	Marital status	Participant's current marital status	Actionable	Bool
HLQ_MENOPAUSAL_STATUS	Menopausal status	Menopausal status	Intrinsic	Bool
HLQ_PHI_1	General health	How would you rate your general health?	Actionable	ContinuesCategory
HLQ_Positive_Support_Index	Positive Support Index	The positive support index was calculated using questions HLQ_SPT_6, HLQ_SPT_20, HLQ_SPT_10 where higher scores are indicative of higher levels of positive support	Actionable	Numerical
hlq_secondhandsmoke_status	Environmental tobacco exposure	The environmental tobacco exposure index was calculated using questions HLQ_SHS_1 – HLQ_SHS_6	Actionable	Bool
hlq_smoke_status	Smoking status	Derived smoking status of participant	Actionable	ContinuesCategory
HLQ_SPI_1	Spirituality	Do spirituality values or faith play an important role in your life?	Actionable	Bool
HLQ_SPT_1	Number of close friends/relatives	About how many close friends and close relatives do you have (people you feel at ease with and can talk to about what is on your mind)? Write in the number of close friends and close relatives. Include your spouse and immediate family, if appropriate	Actionable	Numerical
HLQ_SPT_10	Support - Hugs	How often is each of the following kinds of support available to you? Someone to hug	Actionable	ContinuesCategory
HLQ_SPT_11	Support - Get together	How often is each of the following kinds of support available to you? Someone to get together with for relaxation	Actionable	ContinuesCategory
HLQ_SPT_12	Support - Prepare meals	How often is each of the following kinds of support available to you? Someone to prepare your meals if you were unable to do it yourself	Actionable	ContinuesCategory
HLQ_SPT_13	Support - Advice	How often is each of the following kinds of support available to you? Someone whose advice you really want	Actionable	ContinuesCategory
HLQ_SPT_14	Support - Mind off things	How often is each of the following kinds of support available to you? Someone to do things with to help you get your mind off things	Actionable	ContinuesCategory
HLQ_SPT_15	Support - Daily chores	How often is each of the following kinds of support available to you? Someone to help you with daily chores if you were sick	Actionable	ContinuesCategory
HLQ_SPT_16	Support - Worries and fears	How often is each of the following kinds of support available to you? Someone to share your most private worries and fears with	Actionable	ContinuesCategory
HLQ_SPT_17	Support - Suggestions	How often is each of the following kinds of support available to you? Someone to turn to for suggestions about how to deal with a personal problem	Actionable	ContinuesCategory
HLQ_SPT_18	Support - Enjoyable activity	How often is each of the following kinds of support available to you? Someone to do something enjoyable with	Actionable	ContinuesCategory
HLQ_SPT_19	Support - Understand problems	How often is each of the following kinds of support available to you? Someone who understands your problems	Actionable	ContinuesCategory
HLQ_SPT_2	Support - Confined to bed	How often is each of the following kinds of support available to you? Someone to help you if you were confined to bed?	Actionable	ContinuesCategory
HLQ_SPT_20	Support - Love and wanted	How often is each of the following kinds of support available to you? Someone to love you and make you feel wanted	Actionable	ContinuesCategory
HLQ_SPT_3	Support - Listen	How often is each of the following kinds of support available to you? Someone you can count on to listen to you when you need to talk	Actionable	ContinuesCategory
HLQ_SPT_4	Support - Advice about crisis	How often is each of the following kinds of support available to you? Someone to give you advice about a crisis	Actionable	ContinuesCategory
HLQ_SPT_5	Support - Take to doctor	How often is each of the following kinds of support available to you? Someone to take you to the doctor if you needed it	Actionable	ContinuesCategory
HLQ_SPT_6	Support - Love and affection	How often is each of the following kinds of support available to you? Someone who shows you love and affection	Actionable	ContinuesCategory
HLQ_SPT_7	Support - Good time	How often is each of the following kinds of support available to you? Someone to have a good time with	Actionable	ContinuesCategory
HLQ_SPT_8	Support - Information	How often is each of the following kinds of support available to you? Someone to give you information in order to help you understand a situation	Actionable	ContinuesCategory
HLQ_SPT_9	Support - Confide in	How often is each of the following kinds of support available to you? Someone to confide in and talk to about yourself or your problems	Actionable	ContinuesCategory
HLQ_Stress_Index	Stress index	The stress index was calculated using questions HLQ_STR_1 – HLQ_STR_18 where higher scores are indicative of higher chronic stress.	Actionable	Numerical
HLQ_WEIGHT	Weight	Participant's self-measured weight	Actionable	Numerical
hlq_work_status	Employment	Participant's current occupational status	Actionable	ContinuesCategory
PYTPAQ_ENERGY_KCAL	Total daily energy expenditure	Total daily energy expenditure from all physical activities (low, medium and high intensity) in all domains (occupational, transportation, household, and recreation)	Actionable	Numerical
PYTPAQ_HOUSEHOLD_MET	Total household MET	Total Metabolic Output from household activities of any intensity level (low, medium or high).	Actionable	Numerical
PYTPAQ_HOUSEHOLD_TIME	Total household time	Total hours per week spent performing household activities of any intensity level (low, medium or high).	Actionable	Numerical
PYTPAQ_LEISURE_MET	Metabolic for leisure activity	Total Metabolic Output from all recreation and leisure activities at any intensity level (low, medium or high).	Actionable	Numerical
PYTPAQ_LEISURE_TIME	Total leisure time	Total hours per week spent performing recreation and leisure activities of any intensity level (low, medium or high)..	Actionable	Numerical
PYTPAQ_OCCUPATION_MET	Total occupation MET	Total Metabolic Output per week from all occupational activities at any intensity level (low, medium or high).	Actionable	Numerical
PYTPAQ_OCCUPATION_TIME	Total occupation time	Total hours per week spent performing occupational activities of any intensity level (low, medium or high).	Actionable	Numerical
PYTPAQ_PAL	Physical activity level	The ratio of daily Total Energy Expenditure (TEE) to the daily Basal Metabolic Rate (BMR) used to describe typical activity levels.	Actionable	Numerical
PYTPAQ_TOTAL_HOURS_DAY	Total activity hours	Combined total daily activity hours from all activities (low, medium and high intensity) in any domain (occupational, transportation, household, or recreation).	Actionable	Numerical
PYTPAQ_TOTAL_MET_DAY	Total MET hours	Combined total daily Metabolic Output from all activities (low, medium and high intensity) in any domain (occupational, transportation, household, or recreation).	Actionable	Numerical
PYTPAQ_TRANSIT_MET	Total transit MET	Total Metabolic Output per week from all transportation activities at any intensity level (low, medium or high).	Actionable	Numerical
PYTPAQ_TRANSIT_TIME	Total transit time	Total hours per week spent performing transportation activities of any intensity level (low, medium or high).	Actionable	Numerical
Survival	Event/censor time	Event/censor time		Numerical
